# Supplementary material for: Synthesis and Characterization of a Novel Biocompatible Alloy, Ti-Nb-Zr-Ta-Sn
Source: Int J Mol Sci. 2021 Sep 30;22(19):10611. doi: 10.3390/ijms221910611 (PMC8509052; doi:10.3390/ijms221910611)
Supplement: Supplementary file 1 [file ijms-22-10611-s001.zip]

Archive with 1 entries (1 files):
- ijms-1380894-supplementary.pdf
